# Supplementary material for: Identification and Expression Analysis of an Atypical Alkaline Phosphatase in Emiliania huxleyi
Source: Front Microbiol. 2018 Sep 19;9:2156. doi: 10.3389/fmicb.2018.02156 (PMC6156274; doi:10.3389/fmicb.2018.02156)
Supplement: Supplementary file 1 [file Data_Sheet_1.xlsx]

## Sheet: 100-120kD
		Mass Spectroscopic Analysis
N	Species	Name		database
1	EMIHU	Uncharacterized protein OS=Emiliania huxleyi OX=2903 GN=EMIHUDRAFT_444279 PE=4 SV=1	target protein	uniprot
2	EMIHU	EHAP1 OS=Emiliania huxleyi OX=2903 GN=ap1 PE=2 SV=1		uniprot
3	EMIHU	Uncharacterized protein OS=Emiliania huxleyi OX=2903 GN=EMIHUDRAFT_461104 PE=4 SV=1		uniprot
4	EMIHU	Uncharacterized protein OS=Emiliania huxleyi OX=2903 GN=EMIHUDRAFT_439544 PE=4 SV=1		uniprot
5	EMIHU	Urease OS=Emiliania huxleyi OX=2903 GN=URE1 PE=3 SV=1		uniprot
6	EMIHU	Alanine--tRNA ligase OS=Emiliania huxleyi OX=2903 GN=EMIHUDRAFT_451216 PE=3 SV=1		uniprot
7	EMIHU	Uncharacterized protein OS=Emiliania huxleyi OX=2903 GN=EMIHUDRAFT_459524 PE=4 SV=1		uniprot
8	EMIHU	Tic110 OS=Emiliania huxleyi OX=2903 GN=Tic110 PE=4 SV=1		uniprot
9	EMIHU	Uncharacterized protein OS=Emiliania huxleyi OX=2903 GN=EMIHUDRAFT_442092 PE=3 SV=1		uniprot
10	EMIHU	Transketolase OS=Emiliania huxleyi OX=2903 GN=EMIHUDRAFT_437959 PE=3 SV=1		uniprot
11	EMIHU	Photosystem II CP43 reaction center protein OS=Emiliania huxleyi OX=2903 GN=psbC PE=3 SV=1		uniprot
12	EMIHU	Uncharacterized protein OS=Emiliania huxleyi OX=2903 GN=EMIHUDRAFT_434946 PE=3 SV=1		uniprot
13	EMIHU	Pyruvate kinase OS=Emiliania huxleyi OX=2903 GN=EMIHUDRAFT_70323 PE=3 SV=1		uniprot
14	EMIHU	Polynucleotide phosphorylase/polyadenylase OS=Emiliania huxleyi OX=2903 GN=EMIHUDRAFT_465631 PE=4 SV=1		uniprot
15	EMIHU	Uncharacterized protein OS=Emiliania huxleyi OX=2903 GN=EMIHUDRAFT_464234 PE=4 SV=1		uniprot
16	EMIHU	Pyruvate carboxylase OS=Emiliania huxleyi OX=2903 GN=PYC1 PE=4 SV=1		uniprot
17	EMIHU	Uncharacterized protein OS=Emiliania huxleyi OX=2903 GN=EMIHUDRAFT_415505 PE=3 SV=1		uniprot
18	EMIHU	Uncharacterized protein (Fragment) OS=Emiliania huxleyi OX=2903 GN=EMIHUDRAFT_443602 PE=4 SV=1		uniprot
19	EMIHU	Uncharacterized protein OS=Emiliania huxleyi OX=2903 GN=EMIHUDRAFT_464758 PE=4 SV=1		uniprot
20	EMIHU	Ribulose bisphosphate carboxylase large chain (Fragment) OS=Emiliania huxleyi OX=2903 GN=rbcL PE=2 SV=1		uniprot
21	EMIHU	Adenosylhomocysteinase OS=Emiliania huxleyi OX=2903 GN=EMIHUDRAFT_440113 PE=3 SV=1		uniprot
22	EMIHU	Aconitate hydratase OS=Emiliania huxleyi OX=2903 GN=EMIHUDRAFT_452597 PE=4 SV=1		uniprot
23	EMIHU	Alanine--tRNA ligase OS=Emiliania huxleyi OX=2903 GN=EMIHUDRAFT_65723 PE=3 SV=1		uniprot
24	EMIHU	Uncharacterized protein OS=Emiliania huxleyi OX=2903 GN=EMIHUDRAFT_464368 PE=4 SV=1		uniprot
25	EMIHU	Uncharacterized protein OS=Emiliania huxleyi OX=2903 GN=EMIHUDRAFT_420527 PE=4 SV=1		uniprot
26	EMIHU	Methionine S-adenosyl transferase OS=Emiliania huxleyi OX=2903 GN=EMIHUDRAFT_198673 PE=4 SV=1		uniprot
27	EMIHU	Uncharacterized protein OS=Emiliania huxleyi OX=2903 GN=EMIHUDRAFT_420555 PE=4 SV=1		uniprot
28	EMIHU	Clp protease ATP binding subunit OS=Emiliania huxleyi OX=2903 GN=clpC PE=3 SV=1		uniprot
29	EMIHU	Cell division cycle protein 48 OS=Emiliania huxleyi OX=2903 GN=EMIHUDRAFT_439359 PE=3 SV=1		uniprot
30	EMIHU	Translation initiation factor IF-2 OS=Emiliania huxleyi OX=2903 GN=EIF2 PE=4 SV=1		uniprot
31	EMIHU	Uncharacterized protein OS=Emiliania huxleyi OX=2903 GN=EMIHUDRAFT_197520 PE=4 SV=1		uniprot
32	EMIHU	Uncharacterized protein OS=Emiliania huxleyi OX=2903 GN=EMIHUDRAFT_449776 PE=4 SV=1		uniprot
33	EMIHU	Uncharacterized protein OS=Emiliania huxleyi OX=2903 GN=EMIHUDRAFT_450707 PE=4 SV=1		uniprot
34	EMIHU	Uncharacterized protein OS=Emiliania huxleyi OX=2903 GN=EMIHUDRAFT_453373 PE=4 SV=1		uniprot
35	EMIHU	Uncharacterized protein OS=Emiliania huxleyi OX=2903 GN=EMIHUDRAFT_110395 PE=4 SV=1		uniprot
36	EMIHU	H+-translocating pyrophosphatase OS=Emiliania huxleyi OX=2903 GN=EMIHUDRAFT_439740 PE=3 SV=1		uniprot
37	EMIHU	Uncharacterized protein (Fragment) OS=Emiliania huxleyi OX=2903 GN=EMIHUDRAFT_457781 PE=4 SV=1		uniprot
38	EMIHU	ATP synthase subunit alpha OS=Emiliania huxleyi OX=2903 GN=atpA PE=3 SV=1		uniprot
39	EMIHU	Dihydrolipoamide acetyltransferase component of pyruvate dehydrogenase complex OS=Emiliania huxleyi OX=2903 GN=EMIHUDRAFT_448908 PE=3 SV=1		uniprot
40	EMIHU	S-adenosylmethionine synthetase OS=Emiliania huxleyi OX=2903 GN=EMIHUDRAFT_462645 PE=4 SV=1		uniprot
41	EMIHU	Photosystem I P700 chlorophyll a apoprotein A1 OS=Emiliania huxleyi OX=2903 GN=psaA PE=3 SV=1		uniprot
42	EMIHU	Heat shock protein 60 (Fragment) OS=Emiliania huxleyi OX=2903 GN=EMIHUDRAFT_459873 PE=3 SV=1		uniprot
43	EMIHU	Photosystem II CP47 reaction center protein OS=Emiliania huxleyi OX=2903 GN=psbB PE=3 SV=1		uniprot
44	EMIHU	Uncharacterized protein OS=Emiliania huxleyi OX=2903 GN=EMIHUDRAFT_369509 PE=4 SV=1		uniprot
45	EMIHU	Uncharacterized protein OS=Emiliania huxleyi OX=2903 GN=EMIHUDRAFT_441734 PE=3 SV=1		uniprot
46	EMIHU	Alanine--tRNA ligase OS=Emiliania huxleyi OX=2903 GN=EMIHUDRAFT_462569 PE=3 SV=1		uniprot
47	EMIHU	Uncharacterized protein OS=Emiliania huxleyi OX=2903 GN=EMIHUDRAFT_421124 PE=4 SV=1		uniprot
48	EMIHU	Putative alkaline phosphatase OS=Emiliania huxleyi OX=2903 GN=EMIHUDRAFT_229451 PE=3 SV=1		uniprot
49	EMIHU	EpsinR OS=Emiliania huxleyi OX=2903 GN=EMIHUDRAFT_436167 PE=4 SV=1		uniprot
50	EMIHU	Uncharacterized protein OS=Emiliania huxleyi OX=2903 GN=EMIHUDRAFT_449181 PE=4 SV=1		uniprot
51	EMIHU	Uncharacterized protein OS=Emiliania huxleyi OX=2903 GN=EMIHUDRAFT_462197 PE=4 SV=1		uniprot
52	EMIHU	Uncharacterized protein (Fragment) OS=Emiliania huxleyi OX=2903 GN=EMIHUDRAFT_468513 PE=4 SV=1		uniprot
53	EMIHU	Uncharacterized protein OS=Emiliania huxleyi OX=2903 GN=EMIHUDRAFT_450545 PE=4 SV=1		uniprot
54	EMIHU	Uncharacterized protein OS=Emiliania huxleyi OX=2903 GN=EMIHUDRAFT_438286 PE=3 SV=1		uniprot
55	EMIHU	Heat shock protein 90 OS=Emiliania huxleyi OX=2903 GN=EMIHUDRAFT_415924 PE=3 SV=1		uniprot
56	EMIHU	Membrane aminopeptidase I OS=Emiliania huxleyi OX=2903 GN=MAP1 PE=4 SV=1		uniprot
57	EMIHU	Uncharacterized protein OS=Emiliania huxleyi OX=2903 GN=EMIHUDRAFT_461181 PE=3 SV=1		uniprot
58	EMIHU	Peptidase M16 OS=Emiliania huxleyi OX=2903 GN=EMIHUDRAFT_428226 PE=4 SV=1		uniprot
59	EMIHU	Carbamoyl-phosphate synthase OS=Emiliania huxleyi OX=2903 GN=EMIHUDRAFT_422007 PE=3 SV=1		uniprot
60	EMIHU	Uncharacterized protein OS=Emiliania huxleyi OX=2903 GN=EMIHUDRAFT_197566 PE=4 SV=1		uniprot
61	EMIHU	Uncharacterized protein OS=Emiliania huxleyi OX=2903 GN=EMIHUDRAFT_203626 PE=4 SV=1		uniprot
62	EMIHU	Uncharacterized protein OS=Emiliania huxleyi OX=2903 GN=EMIHUDRAFT_427662 PE=4 SV=1		uniprot
63	EMIHU	Uncharacterized protein (Fragment) OS=Emiliania huxleyi OX=2903 GN=EMIHUDRAFT_78875 PE=4 SV=1		uniprot
64	EMIHU	Photosystem II protein D1 OS=Emiliania huxleyi OX=2903 GN=psbA PE=3 SV=1		uniprot
65	EMIHU	Uncharacterized protein OS=Emiliania huxleyi OX=2903 GN=EMIHUDRAFT_106750 PE=4 SV=1		uniprot
66	EMIHU	Pyruvate carboxylase OS=Emiliania huxleyi OX=2903 GN=EhPYC PE=2 SV=1		uniprot
67	EMIHU	Uncharacterized protein OS=Emiliania huxleyi OX=2903 GN=EMIHUDRAFT_469954 PE=4 SV=1		uniprot
68	EMIHU	Glycosyltransferase, family 8 OS=Emiliania huxleyi OX=2903 GN=EMIHUDRAFT_109551 PE=4 SV=1		uniprot
69	EMIHU	Vacuolar proton-ATPase A-subunit OS=Emiliania huxleyi OX=2903 GN=ATPVA PE=3 SV=1		uniprot
70	EMIHU	Pyruvate dehydrogenase E1, alpha subunit OS=Emiliania huxleyi OX=2903 GN=EMIHUDRAFT_417078 PE=4 SV=1		uniprot
71	EMIHU	Photosystem I P700 chlorophyll a apoprotein A2 OS=Emiliania huxleyi OX=2903 GN=psaB PE=3 SV=1		uniprot

## Sheet: 40-60kD
		Mass Spectroscopic Analysis
N	Species	Name	database
1	EMIHU	Adenosylhomocysteinase OS=Emiliania huxleyi OX=2903 GN=EMIHUDRAFT_440113 PE=3 SV=1	uniprot
2	EMIHU	Ribulose bisphosphate carboxylase large chain (Fragment) OS=Emiliania huxleyi OX=2903 GN=rbcL PE=2 SV=1	uniprot
3	EMIHU	ATP synthase subunit alpha OS=Emiliania huxleyi OX=2903 GN=EMIHUDRAFT_433142 PE=3 SV=1	uniprot
4	EMIHU	ATP synthase subunit beta OS=Emiliania huxleyi OX=2903 GN=atpB PE=3 SV=1	uniprot
5	EMIHU	Methionine S-adenosyl transferase OS=Emiliania huxleyi OX=2903 GN=EMIHUDRAFT_198673 PE=4 SV=1	uniprot
6	EMIHU	Vacuolar H+-ATPase V1 sector, subunit B OS=Emiliania huxleyi OX=2903 GN=ATPVB PE=3 SV=1	uniprot
7	EMIHU	ATP synthase subunit alpha OS=Emiliania huxleyi OX=2903 GN=atpA PE=3 SV=1	uniprot
8	EMIHU	S-adenosylmethionine synthetase OS=Emiliania huxleyi OX=2903 GN=EMIHUDRAFT_462645 PE=4 SV=1	uniprot
9	EMIHU	Serine hydroxymethyltransferase OS=Emiliania huxleyi OX=2903 GN=EMIHUDRAFT_433725 PE=3 SV=1	uniprot
10	EMIHU	Uncharacterized protein OS=Emiliania huxleyi OX=2903 GN=EMIHUDRAFT_453373 PE=4 SV=1	uniprot
11	EMIHU	Uncharacterized protein OS=Emiliania huxleyi OX=2903 GN=EMIHUDRAFT_463569 PE=4 SV=1	uniprot
12	EMIHU	Putative EF-1 alpha/Tu like protein OS=Emiliania huxleyi OX=2903 GN=EFG1 PE=4 SV=1	uniprot
13	EMIHU	Uncharacterized protein OS=Emiliania huxleyi OX=2903 GN=EMIHUDRAFT_210303 PE=4 SV=1	uniprot
14	EMIHU	Malonyl-CoA:ACP transacylase [] OS=Emiliania huxleyi OX=2903 GN=EMIHUDRAFT_62772 PE=4 SV=1	uniprot
15	EMIHU	Photosystem II CP43 reaction center protein OS=Emiliania huxleyi OX=2903 GN=psbC PE=3 SV=1	uniprot
16	EMIHU	Glyceraldehyde-3-phosphate dehydrogenase OS=Emiliania huxleyi OX=2903 GN=GAPN PE=4 SV=1	uniprot
17	EMIHU	Pyruvate kinase OS=Emiliania huxleyi OX=2903 GN=EMIHUDRAFT_433474 PE=3 SV=1	uniprot
18	EMIHU	Uncharacterized protein OS=Emiliania huxleyi OX=2903 GN=EMIHUDRAFT_429491 PE=3 SV=1	uniprot
19	EMIHU	Phosphoglycerate kinase (Fragment) OS=Emiliania huxleyi OX=2903 GN=PGK_1 PE=3 SV=1	uniprot
20	EMIHU	Uncharacterized protein OS=Emiliania huxleyi OX=2903 GN=EMIHUDRAFT_432636 PE=4 SV=1	uniprot
21	EMIHU	ATP synthase gamma subunit OS=Emiliania huxleyi OX=2903 GN=ATPase PE=3 SV=1	uniprot
22	EMIHU	Phospho-2-dehydro-3-deoxyheptonate aldolase OS=Emiliania huxleyi OX=2903 GN=DAHPS PE=3 SV=1	uniprot
23	EMIHU	Uncharacterized protein (Fragment) OS=Emiliania huxleyi OX=2903 GN=EMIHUDRAFT_457781 PE=4 SV=1	uniprot
24	EMIHU	Uncharacterized protein OS=Emiliania huxleyi OX=2903 GN=EMIHUDRAFT_421124 PE=4 SV=1	uniprot
25	EMIHU	Uncharacterized protein OS=Emiliania huxleyi OX=2903 GN=EMIHUDRAFT_444335 PE=4 SV=1	uniprot
26	EMIHU	Pyrophosphate-dependent fructose-1,6-bisphosphatase OS=Emiliania huxleyi OX=2903 GN=16PFK1 PE=4 SV=1	uniprot
27	EMIHU	Uncharacterized protein (Fragment) OS=Emiliania huxleyi OX=2903 GN=EMIHUDRAFT_351077 PE=3 SV=1	uniprot
28	EMIHU	Uncharacterized protein OS=Emiliania huxleyi OX=2903 GN=EMIHUDRAFT_103401 PE=4 SV=1	uniprot
29	EMIHU	Glutathione reductase OS=Emiliania huxleyi OX=2903 GN=EMIHUDRAFT_63987 PE=3 SV=1	uniprot
30	EMIHU	Putative mitochondrial aldehyde dehydrogenase OS=Emiliania huxleyi OX=2903 GN=ALDH10 PE=3 SV=1	uniprot
31	EMIHU	Uncharacterized protein OS=Emiliania huxleyi OX=2903 GN=EMIHUDRAFT_465924 PE=4 SV=1	uniprot
32	EMIHU	Photosystem I P700 chlorophyll a apoprotein A2 OS=Emiliania huxleyi OX=2903 GN=psaB PE=3 SV=1	uniprot
33	EMIHU	Formamidase OS=Emiliania huxleyi OX=2903 GN=AMI2 PE=4 SV=1	uniprot
34	EMIHU	Uncharacterized protein OS=Emiliania huxleyi OX=2903 GN=EMIHUDRAFT_437396 PE=4 SV=1	uniprot
35	EMIHU	Acetyl-CoA acetyltransferase OS=Emiliania huxleyi OX=2903 GN=EMIHUDRAFT_435400 PE=3 SV=1	uniprot
36	EMIHU	Uncharacterized protein OS=Emiliania huxleyi OX=2903 GN=EMIHUDRAFT_197288 PE=4 SV=1	uniprot
