# Supplementary material for: Identification and Expression Analysis of an Atypical Alkaline Phosphatase in Emiliania huxleyi
Source: Front Microbiol. 2018 Sep 19;9:2156. doi: 10.3389/fmicb.2018.02156 (PMC6156274; doi:10.3389/fmicb.2018.02156)
Supplement: Supplementary file 2 [file Data_Sheet_2.xlsx]

## Sheet: Fig2 APA and cell count
	Statistic analysis
	cell count	APA
GLM-repeated measure	Sig	Sig
phosphorus	0.008	<0.001
time	<0.001	<0.001
phosphorus*time	0.012	<0.001

## Sheet: Fig5.gene expression analysis
	Statistic analysis
group	normality
P-replete	yes
P-deplete	yes
	eh-PhoAaty.N.actin	eh-PhoAaty.copy.num	ehap1.N.actin.1	ehap1.copy.num.1
GLM-repeated measure	Sig	Sig	Sig	Sig
phosphorus	0.001	0.004	0.002	<0.001
time	0.012	0.027	0.002	0.002
phosphorus*time	0.2	0.043	0.002	0.002
P-deplete treatment group
Bartlett test
	p-value	Transformation
eh-PhoAaty.N.actin	0.05034	None
eh-PhoAaty.copy.num	0.4581	None
ehap1.N.actin.1	0.2193	Square root	p>0.05，nohomoscedasticity data
ehap1.copy.num.1	0.2481	Square root	p>0.05，nohomoscedasticity data
Step 1	Multiple comparison
	.y.	p	p.signif	method
1	eh-PhoAaty.N.actin	0.000862492	***	Anova
2	eh-PhoAaty.copy.num	0.00417994	**	Anova
3	ehap1.N.actin.1	1.23263e-05	***	Anova
4	ehap1.copy.num.1	6.58753e-07	***	Anova
Step 2	Pairwise comparison			p value adjustment method: bonferroni
	.y.	P-deplete	P-replete	p.adj	p.signif	method
1	eh-PhoAaty.N.actin	2	4	0.00093	***	T-test
2	eh-PhoAaty.N.actin	2	6	1	ns	T-test
3	eh-PhoAaty.N.actin	2	8	0.39168	ns	T-test
4	eh-PhoAaty.N.actin	4	6	0.00516	**	T-test
5	eh-PhoAaty.N.actin	4	8	0.01129	*	T-test
6	eh-PhoAaty.N.actin	6	8	1	ns	T-test
7	eh-PhoAaty.copy.num	2	4	0.0077	**	T-test
8	eh-PhoAaty.copy.num	2	6	1	ns	T-test
9	eh-PhoAaty.copy.num	2	8	1	ns	T-test
10	eh-PhoAaty.copy.num	4	6	0.0099	**	T-test
11	eh-PhoAaty.copy.num	4	8	0.0349	*	T-test
12	eh-PhoAaty.copy.num	6	8	1	ns	T-test
13	ehap1.N.actin.1	2	4	0.00012	***	T-test
14	ehap1.N.actin.1	2	6	7.6e-05	***	T-test
15	ehap1.N.actin.1	2	8	1.5e-05	***	T-test
16	ehap1.N.actin.1	4	6	1	ns	T-test
17	ehap1.N.actin.1	4	8	0.1275	ns	T-test
18	ehap1.N.actin.1	6	8	0.31786	ns	T-test
19	ehap1.copy.num.1	2	4	1.2e-05	***	T-test
20	ehap1.copy.num.1	2	6	7e-06	***	T-test
21	ehap1.copy.num.1	2	8	6.2e-07	***	T-test
22	ehap1.copy.num.1	4	6	1	ns	T-test
23	ehap1.copy.num.1	4	8	0.0027	**	T-test
24	ehap1.copy.num.1	6	8	0.0085	**	T-test
P-replete treatment group	eh-PhoAaty.N.actin&ehap1.N.actin
GLM-repeated measure	Sig
APs	0.007
time	0.189
APs*time	0.225
